# Supplementary material for: Design-driven optimization of low-cost reagent formulations for reproducible and high-yielding cell-free gene expression
Source: Nat Commun. 2026 Mar 5;17:3478. doi: 10.1038/s41467-026-69605-8 (PMC13079839; doi:10.1038/s41467-026-69605-8)
Supplement: Supplementary file 3 — Supplementary Data 1 [file 41467_2026_69605_MOESM3_ESM.xlsx]

## Sheet: Optimization Campaign Details
Full details of tested reagent formulations and corresponding sfGFP yields can be found in the Supplemental Data 4 file.
Unless otherwise noted, all factors used in the JMP Definitive Screening Designs were treated as continuous, no blocks were required, and all other default options were maintained.
Unless otherwise noted, all JMP models used default settings with a forward direction. Model effects included all individual components, as well as the crossing behavior listed in the table.
After fitting each model, JMP was used to identify the maximum model desirability, which corresponds to a potential optimal reagent formulation.
General Design				Model Fit Details
Experiment	Number of Tested Formulations	Formulation Design Strategy	Additional Design Information	JMP Model Personality	Model Effects	Stopping or Validation Rule	Data Used to Fit Model	Additional Model Notes
1	17	Using Cai et al. (2015) as a base formulation, explored reagent knockouts and increased concentrations to identify component ranges for definitive screening designs (DSD). Each component was altered independently.	Mg(Glu)2 – 0 / 56 mM K(Glu) – 0 / 1,105 mM NMPs – 0 / 12 mM AMP or 0 / 8.6 mM C/G/UMP Amino acids – 0 / 6.5 mM Phosphate – 0 / 150 mM Oxalic acid – 0 / 40 mM Spermidine – 0 / 15 mM GSSG – 0 / 40 mM	-	-	-	-	-
2	16	Continuation of Experiment 2, adjusting upper and lower reagent ranges to obtain a formulation with some level of protein expression activity.	Mg(Glu)2 – up to 40 mM K(Glu) – up to 910 mM NMPs – up to 15.6 / 11.2 mM AMP / C/G/UMP Phosphate – up to 112 mM Oxalic acid – up to 30 mM Spermidine – up to 11.3 mM GSSG – up to 30 mM	-	-	-	-	-
3	22	DSD using ranges identified in Experiments 1 and 2, adjusted to account for volume limitations in the cell-free reaction.	DSD designed with the following minimum/maximum component ranges: Mg(Glu)2 – 0 / 16 mM K(Glu) – 130 / 520 mM NMPs – 0 / 12 mM AMP or 0 / 8.6 mM C/G/UMP Amino acids – 0 / 6 mM Phosphate – 0 / 75 mM Oxalic acid – 0 / 10 mM Spermidine – 0 / 3.75 mM GSSG – 0 / 10 mM	Stepwise	All components crossed with each other	Minimum BIC	sfGFP yields after 20 h	-
4	23	DSD with ranges based off Experiments 1-3. K(Glu) and phosphate maximums were decreased based on JMP model results from Experiment 3 and NMP maximums were decreased due to observed reagent insolubility.	DSD designed with the following minimum/maximum component ranges: Mg(Glu)2 – 0 / 20 mM K(Glu) – 50 / 250 mM NMPs – 0 / 6 mM AMP or 0 / 4.3 mM C/G/UMP Amino acids – 0 / 6.5 mM Phosphate – 0 / 20 mM Oxalic acid – 0 / 10 mM Spermidine – 0 / 7.5 mM GSSG – 0 / 10 mM	Stepwise	All components crossed with each other	Minimum BIC	sfGFP yields after 20 h	-
5	22	DSD with component ranges further adjusted to address observed reagent insolubility, which was primarily associated with high concentrations of NMPs.	DSD designed with the following minimum/maximum component ranges: Mg(Glu)2 – 0 / 20 mM K(Glu) – 50 / 300 mM NMPs – 0 / 1.2 mM AMP or 0 / 0.86 mM C/G/UMP Amino acids – 0 / 6.5 mM Phosphate – 0 / 20 mM Oxalic acid – 0 / 10 mM Spermidine – 0 / 7.5 mM GSSG – 0 / 10 mM	Stepwise	All components crossed with each other	Minimum BIC	sfGFP yields after 20 h	Two versions: one with all data collected to this point and one with only data collected in Experiment 5.
6	28	Targeted changes to NMP concentrations, Mg(Glu)2, and phosphate to address formation of insoluble precipitates in the reactions.	Examined range of 1.2-12 mM AMP and 0.86-8.6 mM C/G/UMP against the Cai et al. (2015) base formulation, Mg(Glu)2 knockout, phosphate knockout, and combined knockout.	-	-	-	-	-
7	19	Testing predicted optimums identified by the JMP stepwise models fit using DSD data from Experiments 3, 4, and 5 and variations on the best-performing systems by yield identified in Experiments 5 and 6		-	-	-	-	Models used in this experiment were from Experiments 3-5.
8	21	Box-Behnken model to examine response surface of formulations including only K(Glu), amino acids, and NMPs. Inclusion of additional reagents (Mg(Glu)2, phosphate, oxalic acid, and spermidine) to the preliminary minimal system was also explored.	Box-Behnken designed with the following component ranges: K(Glu) – 50-500 mM NMPs – 1.2-12 mM AMP or 0.86-8.6 mM C/G/UMPs Amino acids – 0-6.5 mM	Stepwise	All components crossed with each other	Minimum BIC	sfGFP yields after 20 h	-
				Least Squares	-	-	sfGFP yields after 20 h	Default parameters for model used.
9	27	DSD with component ranges modified based on yield results from previous experiments. Phosphate and GSSG were removed due to low feature importance. Also tested predicted optimum formulations based on fitting JMP stepwise models to previously collected data.	DSD designed with the following minimum/maximum component ranges: Mg(Glu)2 – 0-20 mM K(Glu) – 0-400 mM NMPs – 6-12 mM AMP or 4.3-8.6 mM C/G/UMPs Amino acids – 2-8 mM Oxalic acid – 0-5 mM Spermidine – 0-7.5 mM	Fit Definitive Screen	-	-	sfGFP yields after 20 h from Experiment 3	Default parameters for model used.
							sfGFP yields after 20 h from Experiment 4	Default parameters for model used.
				Stepwise	All components crossed with each other	Minimum BIC	sfGFP yields after 20 h from all DSD data yielding > 100 RFU	-
							sfGFP fold change compared to control reaction from all DSD data yielding >100 RFU	-
10	34	Targeted addition of HEPES and Bis-Tris buffers to the minimal formulation, Cai et al. (2015) formulation, and best-performing formulation by sfGFP yield. Buffers were selected to minimize insoluble precipitate formation and address possible pH changes not captured by JMP models.	Examined range of 10-100 mM of both HEPES and Bis-Tris pH 7.2 buffers.	-	-	-	-	-
11	17	Predicted optimum reagent formulations from JMP models fitted with existing data. Also tested addition of buffer and increased reagent concentrations to the best performing formulation by sfGFP yield.	-	-	-	-	-	Same models as in Experiments 3-5and Experiment 9, but with all components either (1) crossed with all other components or (2) crossed with all other components and themselves.
12	12	Same as Experiment 11.	-	-	-	-	-	Identical to Experiment 11, but only Experiment 9 data used.
13	21	METIS (Pandi et al. 2022) used to generate formulations.	Day 0 data comprised of results from Experiments 5-12, excluding Experiment 8. METIS set to generate 20 formulations per round with 10,000 nL final volume, 5,670 nL maximum reagent component volume. Fixed lysate at 30% v/v, plasmid DNA at 13.3% v/v, water at 2.5% v/v. Component reagent ranges were set as follows: Mg(Glu)2 – 0-20 mM KGlu – 0-385 mM NMPs – 1.2-14.4 mM AMP or 0.86-10.3 mM C/G/UMPs P…	-	-	-	-	-
14	21	METIS used to generate formulations, based on results from Experiment 13 (Day 1).	Same settings as Experiment 13.	-	-	-	-	-
15	21	METIS used to generate formulations, based on results from Experiment 13 (Day 1) and Experiment 14 (Day 2).	Same settings as Experiment 13.	-	-	-	-	-
16	24	Decoupled AMP concentration from C/G/UMP concentration and tested ranges of these components in the minimal formulation, Cai et al. (2015) formulation, and best performing formulation by yield. Also tested several additional METIS formulations and a series of predicted optimums from JMP stepwise models.	-	Stepwise	All components crossed with each other	Minimum BIC	sfGFP yields after 20 h from Experiments 1-15	-
							Fold change in sfGFP yield compared to control after 20 h from Experiments 1-12	-
							sfGFP yields after 20 h from Experiments 13-15	-
							sfGFP yields after 20 h from Experiments 13-15	-
					All components crossed with each other and themselves		sfGFP yields after 20 h from Experiments 1-15	-
							Fold change in sfGFP yield compared to control after 20 h from Experiments 1-12	-
17	21	METIS used to generate formulations.	Same conditions as Experiment 13, but Day 0 data only comprised of results from Experiments 12-13.	-	-	-	-	-
18	21	METIS used to generate formulations, based on results from Experiment 17 (Day 1).	Same settings as Experiment 17.	-	-	-	-	-
19	21	METIS used to generate formulations, based on results from Experiment 17 (Day 1) and Experiment 18 (Day 2).	Same settings as Experiment 17.	-	-	-	-	-
20	34	Central composite design to further explore response surface of the minimal formulation. Also tested impact of changing AMP and C/G/UMP concentrations on the minimal formulation.	Central composite design designed with the following component ranges: K(Glu) – 200-400 mM NMPs – 2.4-12 mM AMP or 1.7-8.6 mM C/G/UMP Amino acids – 2-6 mM	-	-	-	-	-
21	25	JMP stepwise model predicted optimal formulations, along with exploring the impact of changing NMP concentrations on the minimal formulation and addition of Mg(Glu)2, oxalic acid, and spermidine. The optimum from Experiment 9 was also re-tested.	-	Fit Definitive Screen	-	-	sfGFP yields after 20 h from Experiment 20	Default parameters for module used.
				Stepwise	All components crossed with one another	Minimum BIC	sfGFP yields after 20 h from Experiment 20, only keeping conditions yielding > 50 μg/mL sfGFP	-
							sfGFP yields after 20 h from Experiment 20	-
							Observed precipitate formation after 20 h from Experiment 20	-
							Time to reach 50 μg/mL sfGFP from Experiment 20	-
							Time between 50% and 95% final sfGFP yield from Experiment 20	-
							Time to reach 50% final sfGFP yield from Experiment 20	-
					All components crossed with one another and themselves		sfGFP yields after 20 h from Experiment 20, only keeping conditions yielding > 50 μg/mL sfGFP	-
22	22	Targeted manipulation of Mg(Glu)2 and K(Glu), amino acid, spermidine, and oxalic acid concentrations, using the minimal formulation as a base.	-	-	-	-	-	-
23	20	Follow-up to Experiment 22, looking at slightly altered ranges of the same components.	-	-	-	-	-	-
24	30	Systematic alteration of Mg(Glu)2 and K(Glu) concentrations based on results from Experiments 22-23.	-	-	-	-	-	-
25	37	Targeted addition of NMP precursors (nucleobases and nucleosides), phosphate, and ribose to determine if NMPs can be replaced by these cheaper components.	-	-	-	-	-	-
26	25	Follow-up to Experiment 25 with NMP precursor concentrations adjusted based on sfGFP yield results from Experiment 25 and component cost.	-	-	-	-	-	-
27	32	Follow-up to Experiment 26 with NMP precursor ranges adjusted based on the same principles.	-	-	-	-	-	-
28	38	Targeted addition of alternative energy substrates and sugars (pyruvate, maltodextrin, glucose, and ribose) to the minimal formulation.	-	-	-	-	-	-
29	36	DSD to explore addition of glucose and starch as potential alternative energy substrates. Concentration ranges based on previous experiments, with key components selected based on both observed yields and knowledge of glycolytic pathways.	DSD designed with the following minimum/maximum component ranges: Mg(Glu)2 – 0 / 20 mM KGlu – 0 / 400 mM NMPs – 1 / 4 mM Bis-Tris – 0 / 90 mM Amino acids – 2 / 4 mM Phosphate – 0 / 20 mM Glucose – 0 / 60 mM Starch – 0 / 0.2% w/v	-	-	-	-	-
30	40	DSD for addition of glucose and starch as possible energy substrates, along with precursors to the necessary cofactors (CoA and NAD) to enable utilization of the substrates. Also tested predicted optimal formulations from data generated in Experiment 26.	DSD designed with the following minimum/maximum component ranges: Mg(Glu)2 – 0 / 20 mM KGlu – 100 / 400 mM NMPs – 1 / 5 mM Bis-Tris – 0 / 90 mM Amino acids – 1 / 5 mM Phosphate – 0 / 20 mM Glucose – 0 / 60 mM Starch – 0 / 0.2% w/v Pantothenic acid – 0 / 2.7 mM Nicotinamide – 0 / 4 mM	Stepwise	All components crossed with one another	Minimum BIC	sfGFP yields after 20 h from starch DSD in Experiment 29	-
							sfGFP yields after 20 h from starch DSD in Experiment 29 and minimal formulation	-
							sfGFP yields after 20 h from starch DSD in Experiment 29 and minimal formulation	-
							sfGFP yields > 10 μg/mL after 20 h from starch DSD in Experiment 29	-
							sfGFP yields after 20 h from glucose DSD in Experiment 29	-
							sfGFP yields > 10 μg/mL after 20 h from glucose DSD in Experiment 29	-
					All components crossed with each other and themselves		sfGFP yields > 10 μg/mL after 20 h from glucose DSD in Experiment 29	-
							sfGFP yields > 10 μg/mL after 20 h from starch DSD in Experiment 29	-
							sfGFP yields > 10 μg/mL after 20 h from starch DSD in Experiment 29	-
							sfGFP yields after 20 h from glucose DSD in Experiment 29	-
31	37	Re-test of the DSD in Experiment 30 with corrected potassium phosphate concentrations. Also testing the predicted optimal formulations from data generated in Experiment 30 and systematic titration of nicotinamide and pantothenic acid.	-	-	-	-	-	-
32	42	DSD for addition of starch as a possible energy substrate, looking at increased concentrations of starch as proposed in previous work (Kim et al. 2011). Also tested predicted optimal formulations.	DSD designed with the following minimum/maximum component ranges: Mg(Glu)2 – 0 / 20 mM KGlu – 100 / 400 mM NMPs – 1 / 5 mM Bis-Tris – 0 / 90 mM Glucose – 0 / 60 mM Starch – 0 / 10% w/v Amino acids – 1 / 5 mM Phosphate – 0 / 20 mM	Stepwise	All components crossed with each other	Minimum BIC	sfGFP yields after 20 h from DSD in Experiment 30	-
							sfGFP yields after 20 h from DSD in Experiment 30	Any conditions with reagent volumes exceeding the allowed total volume were removed.
							sfGFP yields > 20 μg/mL after 20 h from DSD in Experiment 30	-
							sfGFP yields after 20 h from DSD data and tested predicted optimums in Experiments 29-30	-
							sfGFP yields after 20 h from data in Experiments 29-31	-
					All components crossed with each other and themselves		sfGFP yields > 20 μg/mL after 20 h from DSD in Experiment 30	-
							sfGFP yields after 20 h from DSD in Experiment 30	Any conditions with reagent volumes exceeding the allowed total volume were removed.
							sfGFP yields after 20 h from DSD in Experiment 30	-
							sfGFP yields after 20 h from DSD data in Experiments 29-30	-
							sfGFP yields after 20 h from DSD data and tested predicted optimums in Experiments 29-30	-
							sfGFP yields > 50 μg/mL after 20 h from DSD and tested predicted optimums in Experiments 29-30	Experiment number removed as a factor in the model.
							sfGFP yields after 20 h from data in Experiments 29-31	-
							sfGFP yields after 20 h from data in Experiments 29-31	-
				Generalized Poisson regression			sfGFP yields after 20 h from data in Experiments 29-31	In addition to JMP maximum desirability calculation, manual selection of optimum conditions was performed to avoid singularities.
							sfGFP yields > 50 μg/mL after 20 h from data in Experiments 29-31
				Stepwise		Minimum AICc	sfGFP yields after 20 h from data in Experiments 29-31
							sfGFP yields after 20 h from DSD data in Experiment 30
							sfGFP yields after 20 h from data in Experiments 29-30
							sfGFP yields > 50 μg/mL after 20 h from data in Experiments 29-30
							sfGFP yields after 20 h from glucose DSD in Experiment 29
							sfGFP yields after 20 h from starch DSD in Experiment 29
				Generalized Poisson regression			sfGFP yields after 20 h from data in Experiments 29-31	In addition to JMP maximum desirability calculation, manual selection of optimum conditions was performed to avoid singularities.
							sfGFP yields > 50 μg/mL after 20 h from data in Experiments 29-31
33	41	Testing predicted optimal formulations and re-testing top performing formulations by $/g protein from Experiment 32. Also looking at targeted addition of fumarate and malate as potential method to alleviate TCA cycle intermediate metabolite bottlenecks.	-	Stepwise	All components crossed with each other and themselves	Minimum BIC	sfGFP yields after 20 h from Experiments 29-32
							sfGFP yields after 20 h from conditions in Experiments 29-32 that do not contain starch
							sfGFP yields > 25 μg/mL after 20 h from Experiments 29-32
				Generalized Poisson regression			sfGFP yields after 20 h from Experiments 29-32	In addition to JMP maximum desirability calculation, manual selection of optimum conditions was performed to avoid singularities.
							sfGFP yields after 20 h from conditions in Experiments 29-32 that do not contain starch
						Minimum AICc	sfGFP yields after 20 h from Experiments 29-32
							sfGFP yields > 25 μg/mL after 20 h from Experiments 29-32
							sfGFP yields after 20 h from Experiments 29-32
							sfGFP yields after 20 h from conditions in Experiments 29-32 that do not contain starch
34	41	DSD to examine behavior of all four NMPs independently, rather than as a single reagent component. Also testing controlled NMP changes based on in-house knowledge and repeating top performing systems from Experiment 33.	DSD designed with the following minimum/maximum component ranges: Mg(Glu)2 – 0 / 20 mM K(Glu) – 100 / 400 mM AMP – 1 / 5 mM CMP – 0.5 / 5 mM GMP – 0.5 / 5 mM UMP – 0.5 / 5 mM Bis-Tris – 0 / 90 mM Glucose – 0 / 20 mM Amino acids – 1 / 5 mM Phosphate – 0 / 20 mM Nicotinamide – 0 / 4 mM	-	-	-	-	-
35	41	Testing model-predicted optimal formulations. Also systematically altering NMP concentrations of the minimal formulation, the top performing system by sfGFP yield, and the top performing system by $/g protein.	-	Stepwise	All components crossed with each other and themselves	Minimum BIC	sfGFP yields after 20 h from DSD in Experiment 34	-
							sfGFP yields after 20 h from DSD and targeted changes to minimal formulation in Experiment 34	-
							sfGFP yields after 20 h from Experiment 34	-
				Generalized Poisson regression			sfGFP yields after 20 h from Experiment 34	In addition to JMP maximum desirability calculation, manual selection of optimum conditions was performed to avoid singularities.
				Stepwise		Minimum AICc	sfGFP yields after 20 h from DSD in Experiment 34	-
							sfGFP yields after 20 h from DSD and targeted changes to minimal formulation in Experiment 34	-
							sfGFP yields after 20 h from Experiment 34	-
36	37	Targeted alterations to top-performing formulations based on yield. Focus on addition of ribose, removal of nicotinamide, and Mg(Glu)2 and K(Glu) optimization. Also testing model-predicted optimal formulations.	-	Stepwise	All components crossed with each other and themselves	Minimum BIC	sfGFP yields from Experiment 34 DSD and Experiment 35 tested model optima	-
							sfGFP yields from Experiments 34-35	-
							sfGFP yields from Experiment 35	-
							sfGFP yields from Experiment 35 conditions that altered NMPs	-
							sfGFP yields from Experiment 35 conditions that altered NMPs	-
						Minimum AICc	sfGFP yields from Experiment 34 DSD and Experiment 35 tested model optima	-
							sfGFP yields from Experiments 34-35	-
							sfGFP yields from Experiment 35	-
37	41	Targeted alterations to top-performing formulations based on yield. Focus on changing ribose, nicotinamide, and amino acid concentrations, as well as how Mg(Glu)2 and phosphate vary with ribose.	-	-	-	-	-	-
38	23	Targeted alterations to top-performing formulations based on yield. Examining combinations of ribose, nicotinamide, Mg(Glu)2, phosphate, and amino acids.	-	-	-	-	-	-
39	29	Targeted titrations of ribose, glucose, Bis-Tris, HEPES, and pyruvate in the top-performing formulations selected in Experiment 35.	-	-	-	-	-	-
40	29	Targeted variation of ribose, glucose, and HEPES combinations and concentrations, as well as Mg(Glu)2 and phosphate optimization. Base conditions include the top-performing formulations identified by yield previously.	-	-	-	-	-	-
41	31	Targeted variation of Mg(Glu)2, phosphate, nicotinamide, and K(Glu) against top-performing formulations identified by yield previously.	-	-	-	-	-	-
42	31	Targeted variation of Mg(Glu)2, phosphate, ribose, and NMP concentrations applied to top-performing formulation by yield in Experiment 41.	-	-	-	-	-	-
43	31	Targeted changes to nicotinamide, NMPs, Mg(Glu)2, and phosphate applied to top-performing formulation by yield in Experiment 42. Also examining addition of putrescine, oxalate, and NH4(Glu).	-	-	-	-	-	-
44	30	Targeted putrescine titration and adjusted Mg(Glu)2/phosphate optimization on top performing formulations by yield in Experiment 43.	-	-	-	-	-	-
